# Supplementary material for: LotuS2: an ultrafast and highly accurate tool for amplicon sequencing analysis
Source: Microbiome. 2022 Oct 19;10:176. doi: 10.1186/s40168-022-01365-1 (PMC9580208; doi:10.1186/s40168-022-01365-1)
Supplement: Supplementary file 2 — Additional file 1: Supplementary Table S1. Read counts and number of OTUs/ASVs in the OTU/ASV matrix of each pipeline. [file 40168_2022_1365_MOESM1_ESM.xlsx]

## Sheet: Sheet2
	Gut-16S
	Number of reads	Number of OTUs/ASVs
mothur	19682528	23736
PipeCraft 2-VSEARCH	22559070	6425
QIIME 2-Deblur	16210763	950
QIIME 2-DADA2	18946585	2539
DADA2	18228957	2591
LotuS2-DADA2	21729034	604
LotuS2-UNOISE3	15228225	462
LotuS2-UPARSE	21760004	394
LotuS2-VSEARCH	16232143	641
LotuS1-UPARSE	14006153	514
	Soil-16S
	Number of reads	Number of OTUs/ASVs
QIIME 2-Deblur	1157357	19641
PipeCraft 2-VSEARCH	5069717	34661
QIIME 2-DADA2	2278731	25229
DADA2	4526920	49111
LotuS2-DADA2	2710629	19568
LotuS2-UNOISE3	2448475	19217
LotuS2-UPARSE	2637572	8789
LotuS2-VSEARCH	2678716	9250
LotuS1-UPARSE	749449	5987
	Soil-ITS
	Number of reads	Number of OTUs/ASVs
QIIME 2-DADA2	4962260	2203
DADA2	1742895	3368
LotuS2-UPARSE	4805387	1046
LotuS2-VSEARCH	4829288	920
LotuS2-CDHIT	2678716	1008
