# Supplementary material for: LotuS2: an ultrafast and highly accurate tool for amplicon sequencing analysis
Source: Microbiome. 2022 Oct 19;10:176. doi: 10.1186/s40168-022-01365-1 (PMC9580208; doi:10.1186/s40168-022-01365-1)
Supplement: Supplementary file 3 — Additional file 2: Supplementary Table S2. Significance of differences between each pipeline in the reproducibility of beta diversity between the technical replicates. Significance of differences in Bray-Curtis distance between the pipelines were calculated based on the Tukey’s HSD test. [file 40168_2022_1365_MOESM2_ESM.xlsx]

## Sheet: Gut-16S
	diff	lwr	upr	p adj
LotuS2-VSEARCH-LotuS1-UPARSE	0.0110365	-0.0330429	0.0551159	0.997393
LotuS2-UPARSE-LotuS1-UPARSE	-0.0455748	-0.0896542	-0.00149543	0.0363969
LotuS2-UNOISE3-LotuS1-UPARSE	-0.0444619	-0.0885413	-0.000382461	0.0461628
LotuS2-DADA2-LotuS1-UPARSE	-0.0393456	-0.083425	0.00473381	0.123933
DADA2-LotuS1-UPARSE	0.000352168	-0.0437272	0.0444316	1
QIIME 2-DADA2-LotuS1-UPARSE	0.00315539	-0.0403925	0.0467033	1
QIIME 2-Deblur-LotuS1-UPARSE	-0.0299741	-0.073522	0.0135737	0.445541
mothur-LotuS1-UPARSE	0.20726	0.163712	0.250807	0
LotuS2-UPARSE-LotuS2-VSEARCH	-0.0566113	-0.0997755	-0.0134472	0.0016423
LotuS2-UNOISE3-LotuS2-VSEARCH	-0.0554984	-0.0986625	-0.0123342	0.00226826
LotuS2-DADA2-LotuS2-VSEARCH	-0.0503821	-0.0935463	-0.00721793	0.00914866
DADA2-LotuS2-VSEARCH	-0.0106843	-0.0538485	0.0324798	0.997595
QIIME 2-DADA2-LotuS2-VSEARCH	-0.00788111	-0.0505023	0.0347401	0.999712
QIIME 2-Deblur-LotuS2-VSEARCH	-0.0410106	-0.0836318	0.00161056	0.0700096
mothur-LotuS2-VSEARCH	0.196223	0.153602	0.238844	0
LotuS2-UNOISE3-LotuS2-UPARSE	0.00111297	-0.0420512	0.0442771	1
LotuS2-DADA2-LotuS2-UPARSE	0.00622924	-0.0369349	0.0493934	0.999956
DADA2-LotuS2-UPARSE	0.045927	0.00276284	0.0890912	0.0271427
QIIME 2-DADA2-LotuS2-UPARSE	0.0487302	0.00610903	0.0913514	0.0118953
QIIME 2-Deblur-LotuS2-UPARSE	0.0156007	-0.0270205	0.0582219	0.968071
mothur-LotuS2-UPARSE	0.252834	0.210213	0.295456	0
LotuS2-DADA2-LotuS2-UNOISE3	0.00511627	-0.0380479	0.0482804	0.99999
DADA2-LotuS2-UNOISE3	0.044814	0.00164987	0.0879782	0.0349265
QIIME 2-DADA2-LotuS2-UNOISE3	0.0476173	0.00499606	0.0902385	0.015733
QIIME 2-Deblur-LotuS2-UNOISE3	0.0144877	-0.0281335	0.0571089	0.97978
mothur-LotuS2-UNOISE3	0.251722	0.2091	0.294343	0
DADA2-LotuS2-DADA2	0.0396978	-0.0034664	0.0828619	0.100004
QIIME 2-DADA2-LotuS2-DADA2	0.042501	-0.00012021	0.0851222	0.0513043
QIIME 2-Deblur-LotuS2-DADA2	0.00937145	-0.0332497	0.0519927	0.99897
mothur-LotuS2-DADA2	0.246605	0.203984	0.289226	0
QIIME 2-DADA2-DADA2	0.00280323	-0.039818	0.0454244	1
QIIME 2-Deblur-DADA2	-0.0303263	-0.0729475	0.0122949	0.397543
mothur-DADA2	0.206907	0.164286	0.249529	0
QIIME 2-Deblur-QIIME 2-DADA2	-0.0331295	-0.0752008	0.00894169	0.258584
mothur-QIIME 2-DADA2	0.204104	0.162033	0.246175	0
mothur-QIIME 2-Deblur	0.237234	0.195163	0.279305	0

## Sheet: Soil-16S
	diff	lwr	upr	p adj
LotuS2-VSEARCH-LotuS1-UPARSE	-0.448048	-0.473956	-0.422141	0
LotuS2-UPARSE-LotuS1-UPARSE	-0.448471	-0.474379	-0.422564	0
LotuS2-UNOISE3-LotuS1-UPARSE	-0.406864	-0.432772	-0.380956	0
LotuS2-DADA2-LotuS1-UPARSE	-0.411844	-0.437752	-0.385936	0
DADA2-LotuS1-UPARSE	-0.0408435	-0.0667513	-0.0149358	5.4e-05
QIIME 2-DADA2-LotuS1-UPARSE	-0.051794	-0.0777018	-0.0258863	4.62e-08
QIIME 2-Deblur-LotuS1-UPARSE	-0.236411	-0.262319	-0.210503	0
LotuS2-UPARSE-LotuS2-VSEARCH	-0.000423009	-0.0263308	0.0254848	1
LotuS2-UNOISE3-LotuS2-VSEARCH	0.0411844	0.0152766	0.0670922	4.45e-05
LotuS2-DADA2-LotuS2-VSEARCH	0.0362046	0.0102968	0.0621124	0.000637239
DADA2-LotuS2-VSEARCH	0.407205	0.381297	0.433113	0
QIIME 2-DADA2-LotuS2-VSEARCH	0.396254	0.370347	0.422162	0
QIIME 2-Deblur-LotuS2-VSEARCH	0.211637	0.18573	0.237545	0
LotuS2-UNOISE3-LotuS2-UPARSE	0.0416074	0.0156996	0.0675152	3.5e-05
LotuS2-DADA2-LotuS2-UPARSE	0.0366276	0.0107198	0.0625354	0.000514976
DADA2-LotuS2-UPARSE	0.407628	0.38172	0.433536	0
QIIME 2-DADA2-LotuS2-UPARSE	0.396677	0.37077	0.422585	0
QIIME 2-Deblur-LotuS2-UPARSE	0.21206	0.186153	0.237968	0
LotuS2-DADA2-LotuS2-UNOISE3	-0.00497981	-0.0308876	0.020928	0.999058
DADA2-LotuS2-UNOISE3	0.36602	0.340113	0.391928	0
QIIME 2-DADA2-LotuS2-UNOISE3	0.35507	0.329162	0.380978	0
QIIME 2-Deblur-LotuS2-UNOISE3	0.170453	0.144545	0.196361	0
DADA2-LotuS2-DADA2	0.371	0.345092	0.396908	0
QIIME 2-DADA2-LotuS2-DADA2	0.36005	0.334142	0.385957	0
QIIME 2-Deblur-LotuS2-DADA2	0.175433	0.149525	0.20134	0
QIIME 2-DADA2-DADA2	-0.0109505	-0.0368583	0.0149573	0.904569
QIIME 2-Deblur-DADA2	-0.195568	-0.221475	-0.16966	0
QIIME 2-Deblur-QIIME 2-DADA2	-0.184617	-0.210525	-0.158709	0

## Sheet: Soil-ITS
	diff	lwr	upr	p adj
LotuS2-UPARSE-LotuS2-VSEARCH	-0.0270049	-0.0654734	0.0114636	0.306866
LotuS2-CDHIT-LotuS2-VSEARCH	-0.00108137	-0.0395499	0.0373872	0.999992
DADA2-LotuS2-VSEARCH	0.213523	0.174648	0.252399	4.20896e-11
QIIME 2-DADA2-LotuS2-VSEARCH	0.0168881	-0.0219875	0.0557637	0.75744
LotuS2-CDHIT-LotuS2-UPARSE	0.0259235	-0.012545	0.0643921	0.3488
DADA2-LotuS2-UPARSE	0.240528	0.201653	0.279404	4.20896e-11
QIIME 2-DADA2-LotuS2-UPARSE	0.043893	0.00501736	0.0827686	0.017882
DADA2-LotuS2-CDHIT	0.214605	0.175729	0.25348	4.20896e-11
QIIME 2-DADA2-LotuS2-CDHIT	0.0179694	-0.0209062	0.0568451	0.712416
QIIME 2-DADA2-DADA2	-0.196635	-0.235914	-0.157357	4.20896e-11
