# Supplementary material for: LotuS2: an ultrafast and highly accurate tool for amplicon sequencing analysis
Source: Microbiome. 2022 Oct 19;10:176. doi: 10.1186/s40168-022-01365-1 (PMC9580208; doi:10.1186/s40168-022-01365-1)
Supplement: Supplementary file 4 — Additional file 3: Supplementary Table S3. Correlation and beta distance between the mock community and re-constructed mock community by each pipeline. A-B) Spearman and Pearson correlation between the expected abundances in the mock community and the observed abundances by each pipeline. C) Bray-Curtis dissimilarity between the known mock community and re-constructed mock community composition by each pipeline. [file 40168_2022_1365_MOESM3_ESM.xlsx]

## Sheet: Sheet1
Spearman Correlation
	p.value	correlation coefficient
mothur	1.83e-07	0.544018
PipeCraft 2-VSEARCH	2.09e-14	0.706487
QIIME 2-Deblur	1.57e-15	0.747912
QIIME 2-DADA2	3.76e-12	0.680649
DADA2	6.77e-12	0.674726
LotuS2-DADA2	3.26e-12	0.682064
LotuS2-VSEARCH	2.8e-17	0.776031
LotuS2-UNOISE3	4.99e-14	0.72037
LotuS2-UPARSE	2.8e-17	0.776031
LotuS1-UPARSE	1.32e-19	0.808038
Pearson Correlation
	p.value	correlation coefficient
mothur	3.99e-07	0.531186
PipeCraft 2-VSEARCH	3.732e-12	0.659559
QIIME 2-Deblur	1.99e-11	0.663501
QIIME 2-DADA2	3.91e-09	0.600486
DADA2	7.72e-12	0.673389
LotuS2-DADA2	6.62e-05	0.430839
LotuS2-VSEARCH	2.68e-09	0.605506
LotuS2-UNOISE3	1.22e-08	0.584844
LotuS2-UPARSE	2.68e-09	0.605506
LotuS1-UPARSE	1.63e-09	0.611973
Bcd to the Mock community
	BCd
mothur	0.430087
PipeCraft 2-VSEARCH	0.337002
QIIME 2-Deblur	0.340823
QIIME 2-DADA2	0.373356
DADA2	0.327616
LotuS2-DADA2	0.35983
LotuS2-VSEARCH	0.324378
LotuS2-UNOISE3	0.34578
LotuS2-UPARSE	0.324378
LotuS1-UPARSE	0.324448
