# Supplementary material for: LotuS2: an ultrafast and highly accurate tool for amplicon sequencing analysis
Source: Microbiome. 2022 Oct 19;10:176. doi: 10.1186/s40168-022-01365-1 (PMC9580208; doi:10.1186/s40168-022-01365-1)
Supplement: Supplementary file 5 — Additional file 4: Supplementary Table S4. Accuracy of each pipeline in re-constructing the mock community at genus level. [file 40168_2022_1365_MOESM4_ESM.xlsx]

## Sheet: in
	Number of OTUs/ASVs	Number of reads	Fraction of reads assigned to TP taxa	TP	FP	FN	Precision	Recall	F-score
mothur	370	144147	0.817443	34	25	11	0.576271	0.755556	0.653846
PipeCraft 2-VSEARCH	90	507132	0.954079	39	29	6	0.573529	0.866667	0.690265
QIIME 2-Deblur	198	480049	0.872517	38	13	7	0.745098	0.844444	0.791667
QIIME 2-DADA2	122	454082	0.882792	36	19	9	0.654545	0.8	0.72
DADA2	94	536901	0.922647	39	24	6	0.619048	0.866667	0.722222
LotuS2-DADA2	61	497970	0.867775	38	9	7	0.808511	0.844444	0.826087
LotuS2-VSEARCH	53	494122	0.979268	39	9	6	0.8125	0.866667	0.83871
LotuS2-UNOISE3	60	423292	0.975794	38	9	7	0.808511	0.844444	0.826087
LotuS2-UPARSE	53	494122	0.979268	39	9	6	0.8125	0.866667	0.83871
LotuS1-UPARSE	66	148959	0.979202	41	16	4	0.719298	0.911111	0.803922
