# Supplementary material for: LotuS2: an ultrafast and highly accurate tool for amplicon sequencing analysis
Source: Microbiome. 2022 Oct 19;10:176. doi: 10.1186/s40168-022-01365-1 (PMC9580208; doi:10.1186/s40168-022-01365-1)
Supplement: Supplementary file 6 — Additional file 5: Supplementary Figure S1. Galaxy web interface of LotuS2. Raw reads can be uploaded into the LotuS2 via the Galaxy web interface and analysed (accessible on https://usegalaxy.eu/). [file 40168_2022_1365_MOESM5_ESM.zip]

Archive with 2 entries (2 files):
- 1-Supp Figure 1.pdf
- 2-Supp Figure 1.pdf
